# Supplementary material for: Effect of Kinesin-5 Tail Domain on Motor Dynamics for Antiparallel Microtubule Sliding
Source: Int J Mol Sci. 2021 Jul 23;22(15):7857. doi: 10.3390/ijms22157857 (PMC8345995; doi:10.3390/ijms22157857)
Supplement: Supplementary file 1 [file ijms-22-07857-s001.zip]

Archive with 1 entries (1 files):
- ijms-1253558-supplementary.pdf
